# Supplementary material for: Neoadjuvant Gastric Cancer Treatment and Associated Nutritional Critical Domains for the Optimization of Care Pathways: A Systematic Review
Source: Nutrients. 2023 May 9;15(10):2241. doi: 10.3390/nu15102241 (PMC10223831; doi:10.3390/nu15102241)
Supplement: Supplementary file 1 [file nutrients-15-02241-s001.zip]

Archive with 1 entries (1 files):
- nutrients-2338802-supplementary.pdf
